# Supplementary material for: Integrating molecular characterization and metabolites profile revealed CtCHI1’s significant role in Carthamus tinctorius L
Source: BMC Plant Biol. 2019 Aug 27;19:376. doi: 10.1186/s12870-019-1962-0 (PMC6712624; doi:10.1186/s12870-019-1962-0)
Supplement: Supplementary file 4 — Table S1. Differential metabolite ions from the negative ion mode were summarized. (XLSX 51 kb) [file 12870_2019_1962_MOESM4_ESM.xlsx]

## Sheet: Sheet1
VIP(ovx/ck)	mzmed	rtmin
3.75713	407.138	11.7369
3.54344	387.116	1.07724
3.43411	537.171	1.16558
3.40133	388.065	1.26142
3.35495	538.175	1.1864
3.2429	195.053	1.14167
3.2148	659.262	15.3524
3.18792	439.087	1.15428
3.17921	677.142	12.2252
3.15224	473.166	1.10828
3.13517	379.09	1.14481
3.05264	602.189	1.20682
3.03827	488.172	1.14265
3.0212	440.092	1.16199
3.00945	378.092	1.14339
3.00571	453.104	1.164
2.97114	450.978	1.08728
2.9498	532.194	1.16776
2.94194	460.161	1.17396
2.9408	711.228	1.18773
2.92488	513.017	1.11502
2.90952	341.11	1.08306
2.90492	167.035	7.10999
2.81219	474.163	1.14054
2.80484	575.027	1.11784
2.79021	478.154	1.15709
2.77222	374.095	1.18741
2.76305	541.134	1.18201
2.74289	527.009	1.09796
2.73528	636.215	1.17711
2.72993	445.16	1.12011
2.69546	608.201	1.18755
2.66006	601.145	1.18443
2.60348	1188.32	13.9462
2.58675	120.04	1.06207
2.58414	487.177	1.10927
2.57244	477.074	13.4096
2.56482	471.081	1.05478
2.55491	1187.32	13.9462
2.54388	455.14	1.18375
2.53563	961.236	1.19144
2.53353	860.294	1.21819
2.52311	328.114	6.58874
2.48401	534.179	1.17396
2.47475	446.155	1.13637
2.46695	323.222	22.2809
2.44353	607.199	1.34311
2.42194	859.287	1.211
2.41295	533.176	1.15833
2.41153	404.116	1.17559
2.40583	567.167	1.21599
2.39798	442.151	1.18037
2.38967	669.214	1.47225
2.3757	896.213	14.2178
2.3528	381.089	1.14735
2.34384	603.184	1.2068
2.32214	755.212	13.6772
2.31719	712.163	12.299
2.31681	857.213	12.0189
2.29154	461.08	14.5377
2.28009	555.038	1.05003
2.27283	212.97	1.10904
2.26061	623.133	7.45486
2.2588	711.158	12.2963
2.24715	671.17	15.1531
2.23131	684.233	1.18691
2.22875	426.138	1.1864
2.21646	584.183	1.20822
2.21327	470.185	1.19916
2.21147	452.099	1.16923
2.21027	962.384	7.45715
2.21004	489.16	1.17854
2.18789	592.21	1.16708
2.18538	595.163	13.9447
2.18428	624.137	7.45316
2.18062	442.169	11.9102
2.17696	594.161	13.9447
2.17553	756.219	13.6788
2.1704	767.163	1.19529
2.15559	507.161	1.15441
2.14387	727.254	1.20296
2.14059	596.166	13.9447
2.12902	593.159	13.9455
2.12452	287.048	16.5672
2.11727	429.252	6.23056
2.11521	508.166	1.17025
2.10348	535.173	1.17854
2.09868	605.204	1.18529
2.0496	190.043	1.22166
2.04486	285.042	16.5668
2.0405	427.188	7.12186
2.01953	733.162	1.211
2.01603	606.217	1.18595
2.01147	382.101	1.18375
2.01043	286.045	16.5673
2.00728	338.127	14.3508
1.99937	558.218	16.0606
1.99393	643.176	1.21616
1.98827	296.887	1.04483
1.98823	510.096	14.2182
1.983	457.244	14.1692
1.98256	522.178	1.1756
1.9775	521.177	1.15795
1.97309	263.132	15.5254
1.97241	468.983	1.04783
1.96297	301.062	1.07032
1.96009	680.233	14.2886
1.95718	523.171	1.1902
1.95669	662.21	14.3272
1.94565	302.04	15.2005
1.94168	408.115	6.64093
1.94076	949.175	11.8869
1.92884	448.101	14.2178
1.91901	875.24	14.5177
1.91475	380.091	1.15709
1.91374	182.056	6.08216
1.90909	610.156	12.6321
1.9049	317.06	1.15403
1.89549	181.053	6.0789
1.89265	533.149	14.6499
1.89137	509.156	1.17711
1.88494	355.16	22.5847
1.88289	609.155	12.6321
1.87479	489.111	14.6843
1.87086	707.122	12.6314
1.87006	589.29	15.3917
1.8697	693.13	13.9308
1.8692	873.203	7.11549
1.86853	382.945	1.0473
1.86307	435.156	5.69814
1.86053	949.254	6.08984
1.85872	447.1	14.2182
1.85707	829.213	7.11269
1.85552	264.135	15.5232
1.85423	579.144	13.2387
1.85309	995.292	15.6982
1.85307	546.099	6.00649
1.85222	306.909	0.967074
1.84756	811.237	13.9677
1.84648	626.152	9.94804
1.84554	357.162	15.9307
1.8401	691.127	13.9328
1.83545	812.241	13.9721
1.83045	301.039	15.202
1.83031	466.913	1.04766
1.82299	287.061	14.7592
1.82209	534.153	14.6487
1.81926	609.155	11.6371
1.81804	724.41	13.8176
1.81316	436.16	5.69567
1.81286	694.139	9.94804
1.80629	840.198	9.62718
1.80571	177.055	16.1052
1.7992	391.166	7.13892
1.79756	515.092	14.2187
1.79744	597.141	1.36897
1.79583	494.829	1.0292
1.79238	446.251	15.5032
1.78957	682.236	15.0387
1.78474	531.08	11.8674
1.78284	672.15	11.6451
1.78019	643.23	14.0018
1.77898	639.127	6.59948
1.77836	469.148	19.4588
1.77502	348.038	16.5614
1.7715	635.103	1.26629
1.76722	874.208	7.11549
1.75306	876.242	14.5166
1.75303	641.137	6.58965
1.75049	477.147	1.14276
1.74901	548.185	1.17711
1.74683	583.139	1.44859
1.74255	707.122	11.6336
1.74136	875.21	7.11568
1.73903	610.157	11.6371
1.73874	679.231	14.2765
1.73258	830.219	7.11568
1.73252	603.255	11.2463
1.73079	692.129	13.9328
1.72425	708.124	11.6348
1.7231	432.163	14.8582
1.72057	407.174	6.23056
1.71787	1189.3	6.2626
1.71683	870.179	9.62718
1.7145	1171.29	1.22028
1.71253	463.094	11.8913
1.70162	465.099	11.8913
1.70022	327.906	1.02323
1.69974	426.871	1.00982
1.69921	1050.46	15.9926
1.69567	323.036	15.7228
1.68852	739.115	11.642
1.685	204.027	1.45259
1.68259	678.145	11.6371
1.68146	662.836	0.976964
1.68047	773.214	9.62341
1.6779	897.323	14.4903
1.67149	431.175	18.1461
1.66962	405.152	7.74586
1.66561	755.213	7.75729
1.66312	199.015	1.03617
1.6629	410.869	1.0237
1.66056	405.155	6.08289
1.65969	725.093	9.94804
1.65632	600.147	1.45
1.65479	223.134	17.85
1.65378	343.096	1.14061
1.65368	204.087	6.22823
1.65362	774.217	9.63937
1.65254	328.954	1.04483
1.64988	751.31	13.6127
1.64301	461.033	1.06207
1.64098	374.224	6.68811
1.64042	400.088	6.231
1.63956	723.116	9.95174
1.6355	657.212	13.7209
1.63371	372.252	16.1642
1.6335	510.955	1.02319
1.63165	648.165	8.87648
1.63144	607.138	8.8278
1.63134	771.208	9.6294
1.63116	677.141	11.6414
1.62898	693.137	9.947
1.62724	180.928	1.38901
1.62699	203.085	6.22823
1.62491	396.955	1.04483
1.62442	545.14	14.2535
1.62066	304.915	0.975571
1.61927	963.235	6.07366
1.61839	526.089	13.2098
1.61726	256.238	22.5732
1.61625	628.157	9.95543
1.61217	305.931	0.977512
1.61193	459.248	8.88831
1.60877	1023.31	12.7489
1.60876	656.204	13.7174
1.60588	625.15	9.95543
1.60587	424.198	6.12404
1.60408	281.249	22.9626
1.59874	441.202	10.3975
1.59563	464.096	11.8913
1.59462	561.062	11.8895
1.59416	885.17	6.26936
1.59124	724.119	9.95174
1.5883	608.142	8.82135
1.5873	725.202	13.7827
1.58324	1023.31	11.6091
1.58172	723.41	13.8177
1.5815	504.147	14.5204
1.58113	321.082	1.20039
1.58061	490.172	1.18661
1.57827	823.169	6.24929
1.57667	463.094	13.219
1.57461	323.223	22.9515
1.57318	431.173	10.3815
1.56984	787.204	6.26602
1.56962	320.888	0.967074
1.56834	377.089	1.14167
1.56787	466.104	11.8918
1.56778	578.202	1.16861
1.5666	372.907	1.01163
1.56564	1197.3	6.24549
1.56266	197.058	1.14032
1.56034	385.103	9.63943
1.55965	839.194	9.62341
1.55724	661.223	1.21599
1.55597	789.208	6.26731
1.55535	562.065	11.8885
1.55492	433.171	10.3815
1.54826	324.083	1.0475
1.54579	869.177	9.62969
1.54468	380.852	1.04739
1.54176	365.271	21.8865
1.54092	344.978	1.06785
1.5353	272.018	1.74128
1.53514	158.978	0.977723
1.53356	772.212	9.62341
1.53297	525.189	14.4096
1.53262	411.099	14.1955
1.53257	627.154	9.95174
1.53257	442.207	10.3985
1.53023	1049.46	16.0027
1.53004	712.153	9.76336
1.52966	255.235	22.5732
1.52929	379.039	2.1213
1.527	165.981	16.1253
1.52688	373.191	14.4891
1.52439	849.288	12.8211
1.52379	886.174	6.26893
1.52023	173.104	1.03536
1.51963	755.418	20.7773
1.51845	790.211	6.26936
1.51803	346.181	14.754
1.51033	456.187	7.80396
1.50971	393.181	3.53995
1.50929	416.104	6.27389
1.5089	364.95	1.05227
1.50683	573.298	16.9196
1.50183	183.046	19.559
1.50158	394.135	1.18808
1.50103	855.186	6.28961
1.49671	131.046	1.08194
1.49472	901.255	6.02656
1.4938	548.861	0.975571
1.49343	633.183	1.19269
1.49101	1005.29	13.9459
1.49035	203.022	1.35142
1.48728	788.207	6.26602
1.48582	807.171	6.56379
1.48203	525.122	7.36189
1.47967	365.138	5.93004
1.47942	333.029	1.85861
1.47791	300.194	11.7149
1.47508	712.162	6.57813
1.47	756.217	7.76498
1.4699	412.103	14.1945
1.4689	1196.29	6.24549
1.46817	486.145	1.20943
1.46681	1024.31	11.6013
1.46269	289.108	17.5964
1.46253	493.169	10.3925
1.46166	1179.41	1.48109
1.46053	311.111	1.08286
1.4591	293.099	1.12974
1.45892	355.18	16.1653
1.45762	1195.28	6.24641
1.45483	578.185	13.0425
1.45336	158.083	5.9906
1.45286	763.21	1.20111
1.45031	950.259	6.09255
1.4503	367.143	14.1932
1.444	549.136	6.11128
1.44291	175.964	0.975835
1.43832	181.06	1.09568
1.43816	199.063	1.87805
1.43755	412.953	1.07604
1.43692	562.198	1.17163
1.43662	369.161	12.8115
1.431	402.114	1.17484
1.42754	443.208	10.3928
1.42286	148.949	0.963536
1.42234	432.192	18.8397
1.41912	805.195	6.24022
1.41851	426.09	6.56093
1.41816	593.281	18.6109
1.41697	308.197	17.9974
1.41579	408.155	8.02682
1.41536	163.04	10.7517
1.41319	569.115	5.65345
1.41316	418.897	0.975914
1.41265	440.886	1.01287
1.40811	312.114	1.08318
1.40737	409.122	6.69584
1.40687	396.173	1.12231
1.40201	180.06	1.09503
1.40181	331.251	17.9576
1.39794	539.145	1.16776
1.39446	476.189	11.8564
1.39444	266.155	19.9516
1.39421	788.207	8.06434
1.39403	711.15	9.74085
1.39396	390.242	3.32371
1.39391	200.032	6.12352
1.39366	307.194	17.9991
1.3922	835.2	11.8984
1.39189	343.957	20.0796
1.39173	236.078	1.13359
1.39121	608.197	13.9916
1.39095	458.193	10.3912
1.39044	238.027	1.0353
1.38997	643.267	16.7643
1.38969	265.15	19.9512
1.38892	177.092	18.0296
1.38815	640.132	6.5958
1.3876	680.385	13.5109
1.38754	846.278	1.20182
1.38683	211.136	17.6428
1.38498	577.183	13.0436
1.38365	436.119	14.1937
1.38278	1141.47	16.0391
1.38254	547.303	11.5514
1.38199	371.167	12.8181
1.37989	497.34	10.3551
1.37875	635.214	1.87075
1.37363	599.142	1.48287
1.37226	393.18	7.13419
1.37187	387.134	6.40536
1.37017	393.182	5.50266
1.36913	688.204	1.21204
1.36899	803.188	6.23356
1.36821	183.066	6.41683
1.36684	644.272	16.7535
1.36527	1007.31	13.9219
1.36476	179.057	1.1014
1.36416	1008.31	13.9267
1.36342	319.07	1.15466
1.36067	394.128	21.8384
1.35878	292.938	0.977512
1.35832	439.153	6.45225
1.3569	370.162	12.8115
1.35674	780.298	14.9661
1.35644	311.205	21.8019
1.35601	679.384	13.5133
1.35471	445.247	17.2856
1.35429	603.255	9.14831
1.35286	347.176	21.4577
1.3524	356.186	16.173
1.35025	503.168	1.16564
1.34909	636.36	12.9028
1.34799	199.037	6.12378
1.3477	935.267	6.34732
1.34644	149.045	1.18831
1.34591	804.191	6.23444
1.34573	836.203	11.9005
1.34457	802.186	6.23444
1.34417	307.106	5.89327
1.34417	194.084	19.2003
1.34079	801.183	6.23444
1.3394	357.121	12.2901
1.33829	119.035	1.08243
1.33765	221.12	17.5962
1.33726	444.984	1.02194
1.33726	581.196	1.17594
1.33616	361.071	1.149
1.33536	309.02	1.0563
1.33198	390.117	1.19916
1.33131	592.334	12.2091
1.3306	475.187	11.8599
1.32739	464.098	13.221
1.32563	615.429	6.83647
1.32419	433.179	12.1309
1.32416	277.035	1.13108
1.32243	245.044	1.15222
1.32157	116.988	0.980085
1.32125	227.069	1.97591
1.32075	643.245	17.3841
1.3206	242.177	16.5995
1.32035	312.118	12.2875
1.31858	435.96	1.59067
1.31771	269.188	17.6549
1.31465	692.158	6.09586
1.31426	512.124	12.827
1.31262	431.19	18.8389
1.3101	164.045	10.7574
1.30921	101.024	1.08041
1.30891	233.157	20.4949
1.30839	164.924	0.966273
1.30721	209.058	1.18201
1.30719	548.308	11.556
1.3065	376.915	0.975835
1.30568	576.179	13.0436
1.30478	275.055	1.12862
1.30405	637.115	6.98338
1.30349	379.19	21.8384
1.30171	291.947	0.975049
1.29777	314.954	20.0783
1.29714	312.208	21.8019
1.29712	934.264	6.34732
1.29683	787.204	8.07403
1.29585	1145.27	1.19882
1.29571	329.127	10.8118
1.29413	266.105	19.3127
1.2928	318.065	1.16656
1.2927	383.153	6.21067
1.29223	416.169	12.8136
1.29197	253.067	1.18741
1.29147	241.108	14.4145
1.29123	222.123	17.5962
1.29042	498.342	11.8977
1.28711	415.166	11.5364
1.28546	283.193	17.5488
1.28513	429.035	1.09471
1.28485	418.104	12.2909
1.28404	232.891	1.35778
1.2818	325.095	11.2809
1.28093	591.33	12.2091
1.27952	665.222	1.84583
1.27934	208.096	19.6649
1.27931	661.264	15.582
1.27855	555.259	5.9136
1.27809	484.191	12.9384
1.27806	1197.55	15.9464
1.2769	389.188	6.22019
1.27341	483.187	12.9378
1.27227	368.113	14.1937
1.27197	415.166	12.8136
1.27082	473.107	8.2659
1.26953	263.089	1.13224
1.26844	340.123	1.05953
1.26811	466.13	7.96795
1.26803	635.358	12.9028
1.26756	436.971	1.59793
1.26685	179.043	7.75474
1.26457	606.394	20.2679
1.26433	370.117	9.62766
1.26355	215.128	16.4736
1.26242	815.177	7.96622
1.26238	943.393	11.452
1.26086	552.19	1.17407
1.26027	475.133	15.1686
1.26026	242.052	1.16369
1.25963	690.203	1.18755
1.25916	360.177	15.7246
1.25763	158.034	18.0452
1.2575	119.05	10.7517
1.25692	939.231	14.7603
1.25537	226.066	1.08157
1.25528	482.156	7.52556
1.25441	275.129	14.5798
1.25366	459.146	1.16564
1.25358	1168.41	1.47259
1.25335	385.153	12.4076
1.25273	199.02	10.7517
1.25129	605.39	20.2676
1.25124	511.122	12.8086
1.25008	128.037	1.44374
1.24951	622.222	1.1878
1.24939	224.065	1.11435
1.24804	386.158	12.4075
1.24714	647.244	15.5746
1.24695	641.261	15.0107
1.24308	265.094	2.29009
1.24299	348.256	21.611
1.24286	457.149	1.14372
1.24056	429.081	3.32716
1.23988	332.256	17.9579
1.23945	201.113	15.7076
1.23577	366.143	5.93432
1.23563	139.056	18.7024
1.23232	1167.41	1.47336
1.23204	369.16	11.535
1.23094	506.164	14.7487
1.23034	373.192	15.3966
1.22994	574.193	15.7238
1.22924	430.15	1.13637
1.22895	645.169	17.9653
1.22759	305.065	1.1297
1.22674	727.254	15.7981
1.22637	279.161	17.86
1.22385	392.092	6.55733
1.22315	464.812	1.04483
1.22308	344.284	20.6799
1.22116	704.23	1.79829
1.22094	625.279	15.266
1.22017	309.123	7.12727
1.21971	394.898	0.99679
1.21854	322.097	1.19616
1.21831	137.026	14.2224
1.2179	1108.46	15.8516
1.21577	551.187	1.16508
1.2155	289.945	0.977036
1.21542	654.217	1.44645
1.21517	287.166	19.3324
1.21454	302.114	1.05995
1.21382	466.236	14.0483
1.21316	520.222	12.2891
1.21206	673.381	20.2676
1.21184	403.123	14.9542
1.21106	503.277	10.4319
1.21101	288.94	0.977333
1.21058	332.092	1.17559
1.21055	353.17	1.0586
1.2103	312.1	1.72395
1.20973	933.26	6.34732
1.20825	410.084	6.55892
1.2064	440.16	6.45303
1.20376	251.088	1.10032
1.20284	400.173	16.5327
1.20249	1074.34	1.21031
1.201	626.285	15.2656
1.1998	829.312	12.8139
1.19946	445.081	14.5297
1.19895	233.119	14.5774
1.19626	676.329	21.8019
1.19357	381.136	8.02698
1.19257	114.03	1.08261
1.19154	711.281	15.5706
1.19147	955.226	14.1832
1.19099	1107.46	15.8529
1.18659	636.154	14.9301
1.18593	115.992	0.977155
1.18478	535.116	14.5971
1.18418	265.094	1.69552
1.18389	894.204	11.1405
1.18224	564.336	19.7936
1.18005	318.97	20.1579
1.1792	549.3	11.9097
1.17712	337.079	1.21325
1.17636	214.073	6.2528
1.17527	571.299	20.3365
1.1747	150.949	0.965235
1.17447	225.064	1.22294
1.17359	298.251	20.7239
1.17286	1106.46	15.8516
1.17265	517.108	14.1591
1.17058	415.094	6.55733
1.1704	462.968	19.4231
1.16664	174.957	0.977723
1.16439	723.188	11.3986
1.16379	227.066	1.06945
1.16331	405.928	0.985219
1.16293	534.885	0.977036
1.16291	664.249	1.32443
1.16198	482.172	13.3243
1.15965	269.076	1.07604
1.15779	183.047	18.7038
1.15741	817.323	12.8442
1.15526	335.128	6.3912
1.15339	723.389	19.4621
1.15281	731.175	1.50729
1.15153	137.026	6.63377
1.15123	351.175	20.8478
1.14954	486.176	14.9803
1.14951	632.233	1.20361
1.14932	718.228	1.20426
1.14816	345.085	2.6239
1.14797	429.18	14.5515
1.14776	430.196	20.8073
1.14706	503.126	14.5365
1.14648	588.178	14.0623
1.14484	497.341	11.8951
1.14459	296.234	19.9648
1.1445	440.156	9.28338
1.14252	488.193	15.258
1.14184	363.071	5.91666
1.14119	488.185	11.4526
1.1411	287.082	12.2467
1.14028	1140.47	16.0288
1.13835	642.282	16.0185
1.13766	559.233	4.53163
1.13754	187.999	1.05657
1.1361	255.073	1.22567
1.13575	392.169	8.01472
1.13551	389.184	7.42057
1.13526	701.478	18.5394
1.13464	151.041	14.4171
1.13451	383.117	1.18356
1.13402	784.166	14.0252
1.13336	145.052	2.30522
1.13248	548.156	3.32747
1.13238	667.194	15.5323
1.13206	278.915	0.975049
1.1317	196.055	1.14061
1.13109	577.276	19.2889
1.13023	295.23	19.9648
1.12947	663.383	17.0473
1.12919	335.059	2.62563
1.12846	159.982	0.977723
1.12825	827.306	12.8175
1.12547	299.082	2.62394
1.12527	815.268	1.19929
1.12478	311.117	12.2882
1.12405	1133.34	1.211
1.12315	451.118	14.2424
1.12311	679.156	6.79582
1.12061	116.07	1.4623
1.12052	183.006	1.19916
1.11922	411.112	8.2659
1.11918	645.264	15.9111
1.11859	623.262	17.7615
1.11815	307.107	6.31744
1.1162	721.375	19.0277
1.11589	341.093	6.72384
1.11374	157.031	18.0503
1.11343	1188.52	15.9118
1.11323	741.261	11.9021
1.11314	447.1	13.3957
1.11134	371.17	13.5595
1.11134	446.087	14.533
1.10906	280.167	17.8557
1.10829	271.062	16.4963
1.10562	138.03	6.6339
1.10561	593.158	9.52079
1.10473	1048.45	16.0048
1.10022	1073.34	1.21221
1.10011	1036.37	1.47186
1.09956	460.209	18.9486
1.09888	883.158	6.55524
1.0987	397.263	22.087
1.09867	161.038	1.07149
1.09822	291.051	1.14647
1.09721	1035.37	1.45833
1.09665	386.126	1.15174
1.09512	531.183	6.28814
1.09278	963.31	7.05737
1.09199	217.031	1.13139
1.09029	459.206	18.9486
1.08842	435.192	15.2117
1.08642	1072.35	1.21031
1.0855	444.202	13.3256
1.08424	234.124	14.5785
1.08381	273.137	14.5158
1.08337	391.166	8.01562
1.08305	168.075	14.2186
1.0829	597.24	14.2921
1.08056	383.263	19.0552
1.07876	576.151	12.2094
1.07835	689.332	19.4731
1.07791	667.283	15.9186
1.07761	510.259	13.7133
1.07691	216.036	1.13139
1.07436	378.193	20.8184
1.07419	273.189	21.6938
1.07386	215.167	17.3912
1.07247	267.034	1.07779
1.0719	388.095	5.9136
1.07149	933.26	7.97069
1.0714	353.098	1.18768
1.07118	164.074	3.32498
1.07012	800.349	16.3561
1.06874	167.073	14.2193
1.06577	361.077	5.9269
1.06572	785.189	6.55748
1.06465	800.279	1.89293
1.06399	419.143	14.6891
1.06397	1021.35	1.4623
1.0622	828.311	12.816
1.06173	575.147	12.2094
1.06152	211.101	17.0013
1.05896	486.901	1.00987
1.05669	167.05	17.9096
1.05616	532.881	0.975914
1.05596	419.159	6.93543
1.05415	294.899	0.985943
1.05367	218.035	1.13139
1.05286	310.214	19.6146
1.05222	1150.4	1.48445
1.05104	1182.51	16.285
1.04834	308.111	6.31224
1.0483	377.185	8.74281
1.04745	313.083	19.7888
1.04733	437.186	14.5766
1.0457	398.983	1.07097
1.04472	535.281	16.7899
1.04396	1151.4	1.4769
1.04337	609.127	6.65793
1.04267	839.267	1.20973
1.04163	407.205	24.4495
1.0415	373.154	8.46979
1.04096	476.146	12.8055
1.04086	545.213	12.2095
1.0406	668.232	1.47187
1.03901	487.188	15.2532
1.03432	369.16	14.4914
1.03227	567.157	12.0531
1.03041	178.017	1.04766
1.03	440.154	10.3266
1.02986	450.117	14.2424
1.02962	181.071	1.75211
1.02884	315.255	19.6738
1.0273	247.03	1.1757
1.0262	1018.36	1.44109
1.02613	330.995	1.16458
1.02528	475.194	24.4495
1.0249	142.052	1.81037
1.02275	390.192	6.21849
1.02188	299.091	1.08961
1.02002	665.24	1.20361
1.01998	362.208	20.8184
1.01985	395.122	1.18896
1.01982	382.262	19.0549
1.01922	405.098	1.15247
1.0187	364.223	19.9665
1.01792	392.901	0.973641
1.01751	306.182	18.1811
1.01609	245.004	1.85395
1.01589	363.218	19.9665
1.01538	964.314	7.0592
1.01518	623.17	14.0395
1.01503	648.248	15.5737
1.01429	249.07	17.6425
1.01377	503.121	15.0192
1.01341	644.157	17.866
1.01119	235.046	17.9875
1.01029	361.281	18.7174
1.00927	948.284	15.5316
1.00841	215.034	1.13139
1.0057	317.143	15.7951
1.00565	323.138	6.89786
1.00521	643.152	17.872
1.00412	290.938	0.977935
1.004	515.294	17.8955
1.00321	759.187	1.33407
1.00219	485.172	14.9757
1.00164	297.246	20.7253
1.00139	327.097	1.16536
1.0011	428.127	1.18529
1.0004	187.032	1.15441
